# Supplementary material for: Stable Translocation Intermediates Jam Global Protein Export in Plasmodium falciparum Parasites and Link the PTEX Component EXP2 with Translocation Activity
Source: PLoS Pathog. 2016 May 11;12(5):e1005618. doi: 10.1371/journal.ppat.1005618 (PMC4864081; doi:10.1371/journal.ppat.1005618)
Supplement: S3 Table — (XLSX) [file ppat.1005618.s011.xlsx]

## Sheet: Suppl Table 1
description	IEP	mw	max score	accession	reported peptides	sequence coverage	FDR level	entry	Species	62-01 3D7 Elute1 1	62-01 3D7 Elute1 2	62-01 3D7 Elute1 3	62-02 3D7 Elute2 1	62-02 3D7 Elute2 2	62-02 3D7 Elute2 3	62-03 Exp2 Elute1 1	62-03 Exp2 Elute1 2	62-03 Exp2 Elute1 3	62-04 Exp2 Elute2 1	62-04 Exp2 Elute2 2	62-04 Exp2 Elute2 3	AVERAGE 62-01 3D7 Elute1	AVERAGE 62-02 3D7 Elute2	AVERAGE 62-03 Exp2 Elute1	AVERAGE 62-04 Exp2 Elute2	log2R(3-1)	log2R(4-2)
Exported protein 2 OS=Plasmodium falciparum (isolate 3D7) GN=EXP-2 PE=4 SV=1	4.91	33639.9	14962.6	Q8IKC8	11	58.54	0	Q8IKC8_PLAF7	PLAF7		0.285657					10.3774	9.7392	9.06469	31.1082	32.3141	30.356	0.285657	0	9.72709	31.2594	5.04149	11.6105
Uncharacterized protein OS=Plasmodium falciparum (isolate 3D7) GN=PF11_0302 PE=4 SV=1	4.79	52179.7	11165	Q8II72	17	62.39	0	Q8II72_PLAF7	PLAF7		0.337692		0.350931	0.534624	0.506549	8.63695	9.14341	9.05102	18.8655	17.8354	18.4936	0.337692	0.464034	8.9438	18.3982	4.68662	5.27921
Surface protein, Pf113 OS=Plasmodium falciparum (isolate 3D7) GN=Pf113 PE=4 SV=1	4.29	113601	5094.78	Q8ILP3	27	47.68	0	Q8ILP3_PLAF7	PLAF7				1.9761			12.5943	13.7373	12.5846	16.0949	15.4783	16.4676	0	1.9761	12.9721	16.0136	10.3423	3.01219
Uncharacterized protein OS=Plasmodium falciparum (isolate 3D7) GN=PF14_0344 PE=4 SV=1	4.03	112580	6084.1	Q8ILA1	39	58.31	0	Q8ILA1_PLAF7	PLAF7		0.624588					17.7411	15.4882	14.362	16.277	14.5228	14.9136	0.624588	0	15.8638	15.2378	4.64468	10.5744
Circumsporozoite-related antigen OS=Plasmodium falciparum (isolate 3D7) GN=PF11_0224 PE=4 SV=1	5.55	17295.5	7143.94	Q8IIF0	5	54.94	0	Q8IIF0_PLAF7	PLAF7							10.6016	13.1518	13.0992	13.6926	14.2619	16.3158	0	0	12.2842	14.7567	10.2638	10.5281
Early transcribed membrane protein 5, ETRAMP5 OS=Plasmodium falciparum (isolate 3D7) GN=ETRAMP5 PE=4 SV=1	5.08	19143.8	8279.37	Q8I3F3	5	38.67	0	Q8I3F3_PLAF7	PLAF7							9.55574	9.76266	7.76409	14.8051	13.2688	14.1744	0	0	9.0275	14.0828	9.81978	10.4607
Phosphatase, putative OS=Plasmodium falciparum (isolate 3D7) GN=PF14_0614 PE=4 SV=2	5.38	171165	1507.24	Q8IKJ1	35	34.74	0	Q8IKJ1_PLAF7	PLAF7							3.65363	4.16332	3.86594	6.25372	5.7727	6.03342	0	0	3.8943	6.01995	8.60892	9.236
Heat shock protein 101, putative OS=Plasmodium falciparum (isolate 3D7) GN=PF11_0175 PE=1 SV=1	9.48	103102	1868.57	Q8IIJ8	26	44.7	0	Q8IIJ8_PLAF7	PLAF7					0.247501		2.3574	2.67478	2.18192	6.26957	5.39413	6.00633	0	0.247501	2.4047	5.89001	7.9157	4.51807
Conserved Plasmodium protein OS=Plasmodium falciparum (isolate 3D7) GN=PF11_0067 PE=4 SV=2	7.92	91300.6	931.339	Q8IIU7	14	26.13	0	Q8IIU7_PLAF7	PLAF7							1.44669	1.48025	1.27246	5.75742	5.45987	5.68605	0	0	1.3998	5.63445	7.13935	9.14069
Conserved Plasmodium protein OS=Plasmodium falciparum (isolate 3D7) GN=PF10_0242 PE=4 SV=2	4.12	171629	494.109	Q8IJF6	18	13.93	0	Q8IJF6_PLAF7	PLAF7		0.432911	0.469565	8.15612	12.0019	11.0752	6.01858	6.54261	5.74304	5.03912	4.44148	4.44776	0.451238	10.4111	6.10141	4.64279	3.72792	-1.16334
Heat shock 70 kDa protein OS=Plasmodium falciparum (isolate 3D7) GN=PF08_0054 PE=3 SV=1	5.34	74428.3	1040.59	Q8IB24	11	26.14	0	Q8IB24_PLAF7	PLAF7	0.24161			1.01865	1.40936	1.06069	1.55778	1.43903	1.33755	3.59	3.78303	3.89419	0.24161	1.1629	1.44479	3.75574	2.53155	1.68286
Uncharacterized protein OS=Plasmodium falciparum (isolate 3D7) GN=PF07_0087 PE=4 SV=1	8.66	29649.4	3646.61	Q8IBP0	7	39.34	0	Q8IBP0_PLAF7	PLAF7							2.32115	2.60445	2.76927	3.45177	3.66462	3.71856	0	0	2.56496	3.61165	8.0084	8.5005
Uncharacterized protein OS=Plasmodium falciparum (isolate 3D7) GN=PFL0050c PE=4 SV=1	4.2	77572.4	957.311	Q8I635	14	31.7	0	Q8I635_PLAF7	PLAF7				0.160675			4.91851	4.55826	4.09149	3.93313	3.36032	3.41993	0	0.160675	4.52275	3.57113	8.82424	4.39109
Merozoite surface protein 1 OS=Plasmodium falciparum (isolate 3D7) GN=MSP1 PE=4 SV=1	6.07	196867	449.227	Q8I0U8	18	17.5	0	Q8I0U8_PLAF7	PLAF7	0.423637	0.652198	0.503416	1.20161	1.36615	1.43755	2.15079	2.32634	2.36108	3.40561	3.55208	3.68899	0.526417	1.3351	2.27941	3.54889	2.09355	1.40371
Conserved Plasmodium protein OS=Plasmodium falciparum (isolate 3D7) GN=PF11_0364 PE=4 SV=1	9	28667.1	2110.53	Q8II11	8	36.33	0	Q8II11_PLAF7	PLAF7							1.4213	1.09974	1.36212	3.03923	3.1797	3.77056	0	0	1.29439	3.32983	7.02723	8.38363
Uncharacterized protein OS=Plasmodium falciparum (isolate 3D7) GN=PF10_0323 PE=4 SV=1	9.85	39096.8	1178.92	Q8IJ76	6	42.82	0	Q8IJ76_PLAF7	PLAF7							2.13681	2.46643	2.51653	3.17647	3.18103	3.22384	0	0	2.37325	3.19378	7.89679	8.32363
GTP-binding nuclear protein ran/tc4 OS=Plasmodium falciparum (isolate 3D7) GN=PF11_0183 PE=4 SV=1	8.15	24989.4	3284.43	Q7KQK6	7	47.66	0	Q7KQK6_PLAF7	PLAF7	0.321719	0.532201		5.77725	6.70294	6.81918	0.917841	1.12293	0.801703	3.17991	2.80419	2.96446	0.42696	6.43312	0.947492	2.98285	1.13176	-1.10624
Hsp70-x OS=Plasmodium falciparum (isolate 3D7) PE=2 SV=1	5.44	75623.2	765.923	K7NTP5	11	24.01	0	K7NTP5_PLAF7	PLAF7				0.122497	0.142163	0.119889	1.66512	1.71756	1.54506	2.78477	2.57718	2.56975	0	0.128183	1.64258	2.6439	7.36857	4.26346
Elongation factor 1-alpha OS=Plasmodium falciparum (isolate 3D7) GN=PF13_0304 PE=3 SV=1	9.43	49186.9	635.443	Q8I0P6	7	30.25	0	Q8I0P6_PLAF7	PLAF7				1.99872	2.65848	2.84359	0.7249	0.690954	0.652992	2.59761	2.45233	2.674	0	2.50027	0.689616	2.57465	6.12849	0.0421291
Heat shock protein 70 (HSP70) homologue OS=Plasmodium falciparum (isolate 3D7) GN=PFI0875w PE=3 SV=1	5	72501.7	843.859	Q8I2X4	5	22.24	0	Q8I2X4_PLAF7	PLAF7				0.578399	0.663876	0.652278	0.719728	0.861896	0.803387	2.46946	2.51474	2.64139	0	0.631518	0.795004	2.54186	6.33092	1.99199
Uncharacterized protein OS=Plasmodium falciparum (isolate 3D7) GN=MAL8P1.95 PE=4 SV=1	3.91	36540.7	1014.4	C0H4U4	6	16.83	0	C0H4U4_PLAF7	PLAF7	0.461268			4.58461	6.09044	5.43803	0.624894	0.550185	0.532425	2.62543	2.17459	2.49978	0.461268	5.37103	0.569168	2.43327	0.297435	-1.13907
Heat shock protein 86 OS=Plasmodium falciparum (isolate 3D7) GN=PF07_0029 PE=1 SV=1	4.74	86565.7	400.266	Q8IC05	8	12.48	0	Q8IC05_PLAF7	PLAF7				1.65764	2.06671	2.05969	0.601884	0.63415	0.662189	2.15027	2.13005	2.36917	0	1.92801	0.632741	2.2165	6.00617	0.200197
Rhoptry neck protein 3, putative OS=Plasmodium falciparum (isolate 3D7) GN=PFL2505c PE=4 SV=1	9.45	264125	296.253	Q8I4R5	20	10.7	0	Q8I4R5_PLAF7	PLAF7							0.551222	0.567411	0.56263	2.27964	2.09319	2.21831	0	0	0.560421	2.19705	5.83395	7.78597
40S ribosomal protein S11, putative OS=Plasmodium falciparum (isolate 3D7) GN=PFC0775w PE=1 SV=2	10.58	19045.2	954.603	O77381	4	26.71	0	O77381_PLAF7	PLAF7				0.927865	1.05723	0.907734	0.696613	0.626224	0.602584	2.07616	1.82398	1.92016	0	0.964276	0.641807	1.9401	6.02637	1.00115
Peptidase, putative OS=Plasmodium falciparum (isolate 3D7) GN=PF14_0517 PE=3 SV=1	6.36	88787.9	503.486	Q8IKT5	13	18.06	0	Q8IKT5_PLAF7	PLAF7							0.857204	0.889321	0.867389	1.70194	1.7623	1.80996	0	0	0.871305	1.75807	6.46157	7.46603
Serine repeat antigen 6 (SERA-6) OS=Plasmodium falciparum (isolate 3D7) GN=SERA-6 PE=1 SV=3	5.84	120490	363.29	Q9TY96	7	7.66	0	Q9TY96_PLAF7	PLAF7							0.253261	0.391819	0.300488	1.73127	1.6255	1.7824	0	0	0.315189	1.71306	5.02321	7.42883
60S ribosomal protein L32, putative OS=Plasmodium falciparum (isolate 3D7) GN=PFI0190w PE=1 SV=1	11.49	15640.7	1376.13	Q8I3B0	2	23.66	0	Q8I3B0_PLAF7	PLAF7				1.15103	1.18537	1.26536	0.974467	0.84327	0.746923	1.69865	1.57913	1.64271	0	1.20059	0.854887	1.64016	6.43444	0.446902
Uncharacterized protein OS=Plasmodium falciparum (isolate 3D7) GN=PFD0090c PE=4 SV=1	9.9	50142.7	317.618	Q8I206	2	2.8	0	Q8I206_PLAF7	PLAF7							1.41484	1.69209	1.51262	1.62333	1.50659	1.61286	0	0	1.53985	1.58093	7.27598	7.31372
Glycophorin-binding protein OS=Plasmodium falciparum (isolate 3D7) GN=GBP PE=3 SV=1	4.84	95958.3	316.016	Q8I6U8	4	9.1	0	GBP_PLAF7	PLAF7		0.453618		0.538477	1.09045	1.10982	1.78861	1.98853	2.00617	1.55273	1.49924	1.58378	0.453618	0.912918	1.92777	1.54525	2.06339	0.752874
Serine-repeat antigen protein OS=Plasmodium falciparum (isolate 3D7) GN=SERA PE=1 SV=1	5.09	113365	281.497	Q9TY95	9	10.73	0	SERA_PLAF7	PLAF7				0.168363	0.337534	0.280089	0.672179	0.777826	0.656309	1.62615	1.29899	1.47786	0	0.261996	0.702105	1.46767	6.15402	2.44167
Uncharacterized protein OS=Plasmodium falciparum (isolate 3D7) GN=PF08_0004 PE=4 SV=1	10.52	15901.7	1021.87	Q8IBD0	2	13.87	0	Q8IBD0_PLAF7	PLAF7							0.653629	0.667229	0.559137	1.55376	1.28521	1.35525	0	0	0.626665	1.39808	5.99246	7.13758
Chaperonin, cpn60 OS=Plasmodium falciparum (isolate 3D7) GN=PFL1545c PE=3 SV=2	4.77	81826.3	262.177	Q8I0V3	2	4.6	0	Q8I0V3_PLAF7	PLAF7				0.584274	0.652542	0.567604	0.580247	0.712408	0.669125	1.32012	1.25962	1.35744	0	0.601473	0.653927	1.31239	6.05295	1.11279
Ribosomal protein L3, putative OS=Plasmodium falciparum (isolate 3D7) GN=PF10_0272 PE=1 SV=1	10.62	44677.3	612.369	Q8IJC6	7	31.35	0	Q8IJC6_PLAF7	PLAF7				0.322449	0.387686	0.40969	0.634235	0.577504	0.529912	1.40244	1.21591	1.2855	0	0.373275	0.58055	1.30128	5.88399	1.77452
Serine repeat antigen 9 (SERA-9) OS=Plasmodium falciparum (isolate 3D7) GN=SERA9 PE=3 SV=1	4.97	107198	220.547	Q8I3C0	3	3.11	0	Q8I3C0_PLAF7	PLAF7							0.875675	0.83035	0.80894	1.28656	1.17998	1.27835	0	0	0.838322	1.24829	6.40654	6.97533
Plasmodium exported protein OS=Plasmodium falciparum (isolate 3D7) GN=PF11_0508 PE=4 SV=1	5.49	53097.2	372.075	Q8IHN2	2	4.44	0	Q8IHN2_PLAF7	PLAF7							1.44927	1.43877	1.38197	1.24571	1.14525	1.23059	0	0	1.42334	1.20718	7.16323	6.9274
DNA/RNA-binding protein Alba, putative OS=Plasmodium falciparum (isolate 3D7) GN=PF08_0074 PE=4 SV=1	10.92	27315.7	518.052	Q8IAX8	3	11.69	0	Q8IAX8_PLAF7	PLAF7	0.455994			1.14512	1.75334	1.62074	0.468472	0.541915	0.405174	1.11465	1.1881	1.29132	0.455994	1.5064	0.471854	1.19802	0.0482849	-0.328
Sexual stage-specific protein OS=Plasmodium falciparum (isolate 3D7) GN=PFD0310w PE=4 SV=1	5.75	16626	588.659	Q6ZMA7	2	26.75	0	Q6ZMA7_PLAF7	PLAF7							0.438075	0.974132	1.05457	0.911626	1.12811	1.26448	0	0	0.82226	1.10141	6.37896	6.79624
L-lactate dehydrogenase OS=Plasmodium falciparum (isolate 3D7) GN=PfLDH PE=1 SV=1	7.34	34335.9	552.863	Q76NM3	2	11.08	0	Q76NM3_PLAF7	PLAF7	0.379876			0.962295	1.13479	1.08457	1.02782	1.00061	0.896639	1.11264	1.03113	1.04648	0.379876	1.06055	0.975022	1.06342	1.33714	0.00385344
Hypoxanthine phosphoribosyltransferase OS=Plasmodium falciparum (isolate 3D7) GN=PF10_0121 PE=4 SV=1	7.61	26761.7	490.201	Q8IJS1	2	6.93	0	Q8IJS1_PLAF7	PLAF7				0.516622		0.69055	0.617769	0.60691	0.587934	1.13009	0.973852	1.03782	0	0.603586	0.604205	1.04725	5.94065	0.784981
Uncharacterized protein OS=Plasmodium falciparum (isolate 3D7) GN=PFD0080c PE=4 SV=1	8.7	60726.5	223.506	Q8I207	2	3.39	0	Q8I207_PLAF7	PLAF7				0.217785		0.247876	0.317592	0.238341	0.20912	1.00438	0.947598	0.992432	0	0.232831	0.255018	0.981471	4.72802	2.02962
60S ribosomal protein L4, putative OS=Plasmodium falciparum (isolate 3D7) GN=PFE0350c PE=1 SV=1	10.93	46553.7	445.806	Q8I431	4	16.79	0	Q8I431_PLAF7	PLAF7				0.518525	0.771122	0.659549	0.455253	0.352479	0.292095	1.03085	0.897485	1.00048	0	0.649732	0.366609	0.97627	5.23499	0.580102
V-type H(+)-translocating pyrophosphatase, putative OS=Plasmodium falciparum (isolate 3D7) GN=PF14_0541 PE=3 SV=1	6.11	77272.1	582.428	Q8IKR1	3	5.44	0	Q8IKR1_PLAF7	PLAF7										0.537816	0.427499	0.47623	0	0	0	0.480515	0	5.61623
Actin-1 OS=Plasmodium falciparum (isolate 3D7) GN=PFL2215w PE=3 SV=1	5.04	42098.8	267.539	Q8I4X0	2	5.59	0	ACT1_PLAF7	PLAF7	0.304471			2.73406	3.45602	3.18557			0.196606	0.478712	0.397543	0.40673	0.304471	3.12522	0.196606	0.427662	-0.606043	-2.84068
Trypsin OS=Sus scrofa PE=1 SV=1	6.91	25093.8	7391.11	P00761	4	25.11	0	TRYP_PIG	P_PIG	4.3915	4.46362	3.07217	8.30468	8.77305	10.4511	11.7728	10.4171	10.6391	9.39152	10.6463	11.1685	3.97576	9.17627	10.943	10.4021	1.4584	0.18071
Igh protein OS=Mus musculus GN=Igh PE=2 SV=1	7.8	52717.4	17196.2	I6L985	11	34.33	0	I6L985_MOUSE	MOUSE	30.5259	31.0243	1.80539	54.5151	64.1926	70.4752	84.566	77.5537	80.4497	81.4761	71.1607	73.2327	21.1185	63.061	80.8565	75.2899	1.93635	0.255671
Anti-acid phosphatase variable light chain 11 (Fragment) OS=Mus musculus PE=2 SV=1	8.22	12570.1	12885.4	A2MY50	5	50.88	0	A2MY50_MOUSE	MOUSE	0.445374	0.544501	0.287281	12.5944	14.8712	14.2944	14.0894	14.0585	12.493	18.7793	17.662	18.8695	0.425719	13.92	13.547	18.4369	4.95949	0.405185
Igk protein OS=Mus musculus GN=Igk PE=2 SV=1	5.88	25986.7	32931.5	I6L958	7	32.48	0	I6L958_MOUSE	MOUSE	3.39032	5.10456	8.43572	4.65212	4.35999	4.36241	31.7607	37.0792	30.9602	19.6314	15.1564	15.8668	5.64353	4.45817	33.2667	16.8849	2.55729	1.91883
Ig kappa chain V-III region PC 7043 OS=Mus musculus PE=1 SV=1	4.25	12116.3	21006.6	P01665	3	53.15	0	KV3AD_MOUSE	MOUSE	0.33583	0.627951		10.8211	13.4789	8.94981	13.0283	8.4494	7.60507	12.0537	11.1713	11.6548	0.481891	11.0833	9.69427	11.6266	4.30221	0.0689819
Igk protein OS=Mus musculus GN=Igkv3-7 PE=1 SV=1	5.22	26602.4	30849.7	Q66JS7	7	30.67	0	Q66JS7_MOUSE	MOUSE	3.39032	5.10456	8.43572	15.5146	14.5403	14.5484	8.85737	10.3406	8.63413	12.3813	9.55896	10.007	5.64353	14.8678	9.27736	10.6491	0.716115	-0.481077
Igh protein OS=Mus musculus GN=Ighg2c PE=2 SV=1	7.43	52906.7	310.955	Q58E56	5	10.48	0	Q58E56_MOUSE	MOUSE				5.12918			10.7748	11.8199	11.7129	11.1021	10.9095	1.24972	0	5.12918	11.4359	7.75377	10.1606	0.595219
Igk protein OS=Mus musculus GN=Igk PE=1 SV=1	7.58	26102	31020.2	I6L978	8	51.71	0	I6L978_MOUSE	MOUSE	3.39032	5.10456	8.43572	13.9096	13.0361	13.0434	4.06692	4.74795	3.96442	6.97609	5.3859	5.63833	5.64353	13.3297	4.25976	6.00011	-0.404997	-1.15026
Anti-colorectal carcinoma light chain OS=Mus musculus GN=Gm16939 PE=1 SV=1	6.93	26796.9	31193.6	Q7TS98	8	40.25	0	Q7TS98_MOUSE	MOUSE	3.39032	5.10456	8.43572	7.79466	7.30518	7.30925	4.48663	5.23795	4.37355	6.832	5.27465	5.52187	5.64353	7.4697	4.69938	5.87618	-0.263616	-0.345649
Ig gamma-2A chain C region, A allele OS=Mus musculus GN=Ighg PE=1 SV=1	7.14	36959.8	2834.8	P01863	8	33.33	0	GCAA_MOUSE	MOUSE				1.2664	0.196495	0.997923	7.63819	6.31467	7.23066	4.49973	3.94428	4.27648	0	0.820274	7.06117	4.24016	9.46581	2.35586
Igh protein OS=Mus musculus GN=Ighg1 PE=1 SV=1	6.62	51692	16112.9	Q99LC4	12	36.72	0	Q99LC4_MOUSE	MOUSE							2.95779	3.33703	3.60315	2.90174	3.14041	3.21836	0	0	3.29933	3.08684	8.37039	8.27465
Ighg protein OS=Mus musculus GN=Ighg PE=1 SV=1	7.58	52744.5	1244.43	Q91Z05	9	30.87	0	Q91Z05_MOUSE	MOUSE				2.40471	3.89669	4.56892	3.39604	3.85658	3.341	3.03255	2.92779	3.10581	0	3.62344	3.53121	3.02205	8.4681	-0.261042
Igh protein OS=Mus musculus GN=Igh PE=1 SV=1	7.65	52983.8	2155.92	Q6PJA7	10	33.69	0	Q6PJA7_MOUSE	MOUSE	0.408812	0.324418		1.07923	0.957525	1.08271	4.37438	3.67495	3.73874	3.12022	2.78531	2.7658	0.366615	1.03982	3.92936	2.89044	3.3868	1.46613
Ig kappa chain V-V region MOPC 41 OS=Mus musculus GN=Gm5571 PE=1 SV=1	5.13	14482.2	6464.95	P01639	2	27.69	0	KV5A7_MOUSE	MOUSE				1.62213	3.51673	2.06749	4.89529	4.81502	8.26877	2.73326	2.77635	2.98615	0	2.40212	5.99303	2.83192	9.22955	0.236568
LOC207685 protein (Fragment) OS=Mus musculus GN=Iglv2 PE=2 SV=1	5.92	25217.1	3960.36	A4FU62	5	30.04	0	A4FU62_MOUSE	MOUSE				2.80551	3.39187	4.01048	1.67298	1.05265	1.69492	2.68637	2.71527	2.75091	0	3.40262	1.47352	2.71751	7.21288	-0.323293
ENSMUSG00000076577 protein OS=Mus musculus GN=Igkv8-30 PE=1 SV=1	5.89	26950.9	30370.1	Q52L64	8	35.42	0	Q52L64_MOUSE	MOUSE	3.39032	5.10456	8.43572				2.65987	3.10527	2.59283	2.9744	2.29639	2.40402	5.64353	0	2.78599	2.55827	-1.01579	8.00465
Igh protein OS=Mus musculus GN=Igh-1a PE=1 SV=1	8.2	51837.8	2135.51	Q6PF95	8	32.54	0	Q6PF95_MOUSE	MOUSE				1.2384	0.868579	0.989676	1.47046	1.10981	1.33439	1.40632	1.19437	1.23491	0	1.03222	1.30489	1.27853	7.0388	0.306072
Igk protein OS=Mus musculus GN=Igkv1-133 PE=2 SV=1	7.12	26586.8	30978.6	Q58EU8	8	57.74	0	Q58EU8_MOUSE	MOUSE	3.39032	5.10456	8.43572										5.64353	0	0	0	-9.14301	0
Keratin, type I cytoskeletal 9 (Cytokeratin-9) (CK-9) (Keratin-9) (K9)	5.01	62357.7	17209.9	P35527	28	63.08	0	K1C9_HUMAN	HUMAN	8.69728	7.23524	3.88663	16.5567	24.2655	22.7493	14.8889	17.6075	18.0464	29.3404	31.5971	34.966	6.60638	21.1905	16.8476	31.9678	1.34928	0.592973
Keratin, type II cytoskeletal 1 OS=Homo sapiens GN=KRT1 PE=1 SV=6	8.27	66209.9	10582.6	P04264	22	48.14	0	K2C1_HUMAN	HUMAN	27.2306	22.1967	21.0822	26.9641	22.9687	30.5032	17.872	17.9418	17.5345	26.7731	24.6607	26.7329	23.5032	26.812	17.7828	26.0555	-0.402176	-0.0412729
Keratin, type I cytoskeletal 10 (Cytokeratin-10) (CK-10) (Keratin-10) (K10)	4.96	59738.9	10065.2	P13645	22	48.74	0	K1C10_HUMAN	HUMAN	26.7417	38.1942	7.62168	22.7774	30.5845	30.9913	11.5927	11.3129	10.5314	24.2193	24.7624	25.3594	24.1859	28.1177	11.1457	24.7804	-1.11698	-0.182213
Keratin, type II cytoskeletal 2 epidermal OS=Homo sapiens GN=KRT2 PE=1 SV=2	8.05	65718.1	7721.56	P35908	30	74.02	0	K22E_HUMAN	HUMAN	17.7032	15.1262	4.16273	15.6811	19.0953	20.4466	10.8103	11.1587	11.1037	17.6366	16.8649	17.6805	12.3307	18.4077	11.0243	17.394	-0.161434	-0.0816718
Hemoglobin subunit beta OS=Homo sapiens GN=HBB PE=1 SV=2	6.88	16112.5	14267.4	P68871	9	85.03	0	HBB_HUMAN	HUMAN	9.99815	20.6477		10.71	13.1618	7.79047	8.51659	8.94903	8.89022	15.14	14.5823	14.4204	15.3229	10.5541	8.78528	14.7142	-0.801831	0.479024
Hemoglobin subunit alpha OS=Homo sapiens GN=HBA1 PE=1 SV=2	9.18	15314.6	7529.77	P69905	5	72.54	0	HBA_HUMAN	HUMAN	4.0837		0.382093	6.08766	8.43715	3.512	8.74281	7.05449	7.12673	9.40986	6.52365	6.77165	2.2329	6.01227	7.64134	7.56839	1.77035	0.331584
Keratin, type I cytoskeletal 14 (Cytokeratin-14) (CK-14) (Keratin-14) (K14)	4.9	51906.8	2565.06	P02533	12	41.95	0	K1C14_HUMAN	HUMAN	3.43464	4.14355	1.15531	4.25421	5.12591	6.45382	1.72459	2.85243	2.64504	6.06222	5.50818	6.06611	2.91116	5.27798	2.40735	5.87883	-0.273115	0.155266
Dynein heavy chain 1, axonemal OS=Homo sapiens GN=DNAH1 PE=2 SV=4	5.55	498003	403.361	Q9P2D7	2	1.11	0	DYH1_HUMAN	HUMAN				1.69857	3.19995	4.66259	5.39867	6.52795	6.65393	4.53294	5.02533	5.65577	0	3.18704	6.19352	5.07135	9.27694	0.668476
Band 3 anion transport protein OS=Homo sapiens GN=SLC4A1 PE=1 SV=3	4.9	102078	703.017	P02730	7	10.1	0	B3AT_HUMAN	HUMAN		0.370788	0.230963	1.34464	1.33205	1.24877	0.860054	1.0303	0.444977	4.49114	3.69013	3.85508	0.300876	1.30848	0.778444	4.01212	1.34267	1.60907
Keratin, type II cytoskeletal 5 OS=Homo sapiens GN=KRT5 PE=1 SV=3	7.79	62606.6	2615.35	P13647	19	47.97	0	K2C5_HUMAN	HUMAN	2.8439	1.31944	0.185959	2.70135	3.1256	3.12083	1.91529	1.74853	1.68995	3.08061	2.88138	3.0252	1.44977	2.9826	1.78459	2.99573	0.297918	0.00631627
Keratin, type II cytoskeletal 6A OS=Homo sapiens GN=KRT6A PE=1 SV=3	8.05	60330.2	4060.24	P02538	16	45.74	0	K2C6A_HUMAN	HUMAN	4.64225	3.00213	0.241751	3.91871	4.38909	4.61351	0.470404	0.479032	0.471641	2.8501	2.51525	2.61351	2.62871	4.3071	0.473692	2.65962	-2.44767	-0.693428
Keratin, type II cytoskeletal 71 OS=Homo sapiens GN=KRT71 PE=1 SV=3	6.23	57804.9	320.065	Q3SY84	4	7.07	0	K2C71_HUMAN	HUMAN	0.226761			0.676673	0.852375	0.813901	2.98606	2.91913	2.68007	2.38517	2.39606	2.35855	0.226761	0.780983	2.86175	2.37993	3.60042	1.59525
Serum albumin OS=Homo sapiens GN=ALB PE=1 SV=2	5.86	71362.7	323.615	P02768	4	7.55	0	ALBU_HUMAN	HUMAN	1.11243	0.301059		2.03966	2.14237	2.46598	4.08204	3.73587	3.94205	2.41569	2.09056	1.99438	0.706743	2.216	3.91998	2.16688	2.455	-0.0321923
Ig kappa chain V-I region Lay OS=Homo sapiens PE=1 SV=1	8.2	11948.2	1904.87	P01605	2	25	0	KV113_HUMAN	HUMAN				2.35763	2.93219	1.58297	2.36769	1.82018	2.45486	2.24531	2.01276	2.21891	0	2.29093	2.21424	2.159	7.79717	-0.0851902
Dermcidin OS=Homo sapiens GN=DCD PE=1 SV=2	6.11	11397.9	1520.6	P81605	4	47.27	0	DCD_HUMAN	HUMAN	2.51274	2.42844	0.450243	1.38037	1.75759	1.70684	1.27306	1.14116	1.24547	1.76865	1.53328	1.52348	1.79714	1.61493	1.2199	1.60847	-0.555169	-0.00574765
Actin, cytoplasmic 1 OS=Homo sapiens GN=ACTB PE=1 SV=1	5.14	42079	575.816	P60709	4	12.8	0	ACTB_HUMAN	HUMAN	1.40937	2.59941		2.65581	2.93644	3.2654	0.714187	0.680122	0.672442	1.57249	1.34752	1.43057	2.00439	2.95255	0.688917	1.45019	-1.52715	-1.02068
Keratin, type II cytoskeletal 1b OS=Homo sapiens GN=KRT77 PE=2 SV=3	5.63	62186.6	2013.68	Q7Z794	7	21.88	0	K2C1B_HUMAN	HUMAN	2.7171	0.314326	0.209725	1.16708	1.15793	1.50543	2.37971	1.66281	1.56816	1.37472	1.32259	1.41524	1.08038	1.27682	1.87023	1.37085	0.786071	0.101753
Keratin, type I cytoskeletal 17 (Cytokeratin-17) (CK-17) (Keratin-17) (K17) (39.1)	4.78	48390.9	1651.75	Q04695	7	19.21	0	K1C17_HUMAN	HUMAN	0.4656	0.520944	0.221522	0.910203	1.34105	1.80009				1.31829	1.22694	1.43499	0.402689	1.35045	0	1.32674	-5.36698	-0.0253562
Hemoglobin subunit delta OS=Homo sapiens GN=HBD PE=1 SV=2	8.24	16169.6	5825.9	P02042	8	70.75	0	HBD_HUMAN	HUMAN	0.314164	0.468131		0.477816	0.69018	0.687664	0.825468	0.853211	0.805458	1.10018	1.05529	1.10612	0.391148	0.618553	0.828045	1.0872	1.0629	0.803714
Desmoglein-1 OS=Homo sapiens GN=DSG1 PE=1 SV=2	4.72	114774	358.859	Q02413	3	4.58	0	DSG1_HUMAN	HUMAN	0.516147	0.808124		0.985359	0.914636	1.04267	0.359073	0.397817	0.276515	0.913047	0.933657	1.01092	0.662135	0.980887	0.344468	0.952541	-0.923096	-0.0418726
Keratin, type II cytoskeletal 6B OS=Homo sapiens GN=KRT6B PE=1 SV=5	8.05	60352.2	4571.21	P04259	18	49.11	0	K2C6B_HUMAN	HUMAN	2.26824	1.85522	0.133461	1.24982	1.38627	1.35916	0.188534	0.189339	0.186355	0.886889	0.825474	0.843166	1.41897	1.33175	0.188076	0.851843	-2.85085	-0.638622
Cystatin-A OS=Homo sapiens GN=CSTA PE=1 SV=1	5.21	11006.5	2088.64	P01040	3	68.37	0	CYTA_HUMAN	HUMAN	0.671447	0.546537	0.449045	0.748354	1.01088	0.947879	0.651597	0.621679	0.546045	0.824401	0.707334	0.735915	0.555676	0.902371	0.60644	0.755883	0.123985	-0.252495
Keratin, type I cytoskeletal 27 OS=Homo sapiens GN=KRT27 PE=1 SV=2	4.79	50449.7	1433.54	Q7Z3Y8	3	11.33	0	K1C27_HUMAN	HUMAN							1.82474	1.89824	1.96862	0.522259	0.661304	0.511368	0	0	1.8972	0.564977	7.57531	5.84543
Ubiquitin-60S ribosomal protein L40 OS=Homo sapiens GN=UBA52 PE=1 SV=2	10.26	15013.5	422.033	P62987	2	30.47	0	RL40_HUMAN	HUMAN	0.174472			0.14217	0.217254	0.211521	0.184286	0.243573	0.223293	0.498155	0.416192	0.435425	0.174472	0.190315	0.21705	0.449924	0.29961	1.19912
Heat shock cognate 71 kDa protein OS=Homo sapiens GN=HSPA8 PE=1 SV=1	5.2	71126.3	349.982	P11142	2	5.42	0	HSP7C_HUMAN	HUMAN				0.360119	0.38889	0.474733	0.695663	0.619671	0.58997	0.425865	0.357594	0.447337	0	0.407914	0.635101	0.410265	6.01145	0.00809419
Keratin, type I cytoskeletal 16 (Cytokeratin-16) (CK-16) (Keratin-16) (K16)	4.79	51610.1	1313.47	P08779	8	27.27	0	K1C16_HUMAN	HUMAN	0.448054	0.568581	0.0249832	0.573145	0.641539	0.538277				0.450656	0.362076	0.387387	0.347206	0.58432	0	0.40004	-5.15868	-0.535478
Keratin, type II cytoskeletal 8 OS=Homo sapiens GN=KRT8 PE=1 SV=7	5.34	53704.4	694.657	P05787	4	9.32	0	K2C8_HUMAN	HUMAN								0.0892844	0.00771276	0.521029	0.484219	0.126089	0	0	0.0484986	0.377113	2.5484	5.27468
Keratin, type II cytoskeletal 4 OS=Homo sapiens GN=KRT4 PE=1 SV=4	6.22	57684.5	1456.28	P19013	5	13.67	0	K2C4_HUMAN	HUMAN	0.233851						0.0319195	0.0881968	0.0293145	0.435571	0.420702	0.174859	0.233851	0	0.0498103	0.343711	-2.02753	5.1445
Keratin, type I cytoskeletal 25 OS=Homo sapiens GN=KRT25 PE=1 SV=1	4.81	49888.3	1433.54	Q7Z3Z0	3	8	0	K1C25_HUMAN	HUMAN							0.4382	0.543566	0.549292				0	0	0.510352	0	5.70142	0
Keratin, type II cytoskeletal 3 OS=Homo sapiens GN=KRT3 PE=1 SV=3	6.07	64588.2	844.217	P12035	7	16.08	0	K2C3_HUMAN	HUMAN	0.154326	0.0219528	0.0221776										0.0661522	0	0	0	-2.92889	0
Serum albumin OS=Bos taurus GN=ALB PE=1 SV=4	5.76	71289.4	1461.07	P02769	17	32.45	0	ALBU_BOVIN	BOVIN	3.8027	2.67339	4.32329	13.9564	13.3167	12.036	7.45846	5.87105	6.09696	4.14061	4.58669	4.68476	3.5998	13.103	6.47549	4.47069	0.845298	-1.54921
Enolase 1 OS=Saccharomyces cerevisiae GN=ENO1 PE=1 SV=2	6.15	46859.2	26980.2	P00924	23	79.18	0	ENO1_YEAST	YEAST	50	50	50	50	50	50	50	50	50	50	50	50	50	50	50	50	0	0
Enolase 2 OS=Saccharomyces cerevisiae GN=ENO2 PE=1 SV=2	5.59	46971.3	19916.7	P00925	14	68.65	0	ENO2_YEAST	YEAST	0.551061	0.606672	0.606672	0.557785	0.592136	0.596991	0.657281	0.622709	0.627863	1.19461	1.12952	1.13593	0.588135	0.582304	0.635951	1.15335	0.110954	0.97388
Uncharacterized protein OS=Plasmodium falciparum (isolate 3D7) GN=PFL1300c PE=4 SV=1	9.4	57789.7	203.804	Q8I5E9	2	4.04	0	Q8I5E9_PLAF7								0.929108	1.03342	0.943228	1.74832	1.72392	1.84428	0	0	0.968585	1.77217
Probable cathepsin C OS=Plasmodium falciparum (isolate 3D7) GN=PF11_0174 PE=1 SV=1	5.76	81381.5	190.144	Q8IIJ9	2	5.57	0	CATC_PLAF7									0.558798	0.40241	0.45197	0.557116	0.645979	0	0	0.480604	0.551688

## Sheet: Table Legend
Column descriptions
Column	Title	Description
A	description	Protein description as parsed from source database
B	IEP	Calculated isoelectric point
C	mw	Calculated molecular weight (Da)
D	max score	Maximum identification score provided by PLGS database searching
E	accession	Database accession number (as parsed from source database)
F	reported peptides	Number of peptides after ISOQuant processing
G	sequence coverage	Sequence coverage as calculated for reported peptides (column F)
H	FDR level	Estimated FDR level
I	entry	Protein entry as parsed from source database
J	species	Source species of each protein
K-V		Calculated quantification value (fmol on colum) for each technical replicate run
W-Z	AVERAGE	Averaged values intensity over technical replicates for each sample
